# Supplementary material for: RNA-Seq Profiling of Neutrophil-Derived Microvesicles in Alzheimer’s Disease Patients Identifies a miRNA Signature That May Impact Blood–Brain Barrier Integrity
Source: Int J Mol Sci. 2022 May 25;23(11):5913. doi: 10.3390/ijms23115913 (PMC9180128; doi:10.3390/ijms23115913)
Supplement: Supplementary file 1 [file ijms-23-05913-s001.zip]

Archive with 1 entries (1 files):
- ijms-1725082-supplementary.pdf
